# Supplementary material for: Rapid and sensitive detection of SARS-CoV-2 infection using quantitative peptide enrichment LC-MS analysis
Source: eLife. 2021 Nov 8;10:e70843. doi: 10.7554/eLife.70843 (PMC8626084; doi:10.7554/eLife.70843)
Supplement: Supplementary file 1. [file elife-70843-supp1.xlsx]

## Sheet: in
Supplementary Table S1 - Results from RT-PCR and LC-MRM/MS based on output from TargetLynx XS for the AYNVTQAFGR peptide
Sample ID	Raw file	Quantifier Area	log2 Quantifier area	MRM response AYNVTQAFGR
N1	20210129_018	0	0	0
N2	20210129_019	0	0	0
N3	20210129_020	0	0	0
N4	20210129_021	709	9.46964	0.001
N5	20210129_022	0	0	0
N6	20210129_023	0	0	0
N7	20210129_024	0	0	0
N8	20210129_025	0	0	0
P1	20210129_026	22524	14.4592	0.037
P2	20210129_027	3878	11.9211	0.005
P3	20210129_028	6494	12.6649	0.012
P4	20210129_029	49553	15.5967	0.082
P5	20210129_030	3651	11.8341	0.005
P6	20210129_031	3159	11.6253	0.004
P7	20210129_032	20083	14.2937	0.026
P8	20210129_033	171905	17.3913	0.251
P9	20210129_034	3339	11.7052	0.005
P10	20210129_035	61957	15.919	0.099
P11	20210129_036	69293	16.0804	0.074
P12	20210129_037	204113	17.639	0.274
P13	20210129_038	85563	16.3847	0.108
P14	20210129_039	29034	14.8255	0.045
P15	20210129_040	87697	16.4202	0.111
P16	20210129_041	5745	12.4881	0.008
N6	20210219_019	0	0	0
N7	20210219_020	617	9.26913	0.003
N8	20210219_021	0	0	0
N9	20210219_022	1300	10.3443	0.016
N10	20210219_023	0	0	0
N11	20210219_024	0	0	0
N12	20210219_025	0	0	0
N13	20210219_026	0	0	0
N14	20210219_027	432	8.75489	0.001
N15	20210219_028	0	0	0
N16	20210219_029	0	0	0
N17	20210219_030	0	0	0
N18	20210219_031	0	0	0
N19	20210219_032	0	0	0
N20	20210219_033	0	0	0
N21	20210219_042	587	9.19722	0.002
N22	20210219_035	0	0	0
N23	20210219_036	0	0	0
N24	20210219_037	0	0	0
N25	20210219_038	0	0	0
N26	20210219_039	1057	10.0458	0.004
N27	20210219_040	0	0	0
N28	20210219_041	0	0	0
N29	20210219_034	0	0	0
N30	20210219_043	989	9.94983	0.004
N31	20210219_044	0	0	0
N32	20210219_045	0	0	0
N33	20210219_046	0	0	0
N34	20210219_047	0	0	0
N35	20210219_048	0	0	0
P6	20210219_049	6357287	22.6	24.503
P7	20210219_050	232019	17.8239	0.901
P8	20210219_051	111611	16.7681	1.165
P9	20210219_052	0	0	0
P10	20210219_053	541	9.07948	0.006
P11	20210219_054	1533924	20.5488	17.071
P12	20210219_055	5009	12.2903	0.023
P13	20210219_056	0	0	0
P14	20210219_057	179318	17.4522	0.67
P15	20210219_058	6453	12.6558	0.029
P16	20210219_059	653142	19.317	2.624
P17	20210219_060	615	9.26444	0.003
P18	20210219_061	770794	19.556	3.349
P19	20210219_062	410807	18.6481	1.921
P20	20210219_063	383	8.5812	0.002
P21	20210219_064	153581	17.2286	0.759
P22	20210219_065	96226	16.5541	0.543
P23	20210219_066	140945	17.1048	0.737
P24	20210219_067	0	0	0
P25	20210219_068	4746	12.2125	0.028
P26	20210219_069	98322	16.5852	0.444
P27	20210219_070	0	0	0
P28	20210219_071	0	0	0
P29	20210219_072	0	0	0
P30	20210219_073	5938	12.5358	0.031
P31	20210219_074	92439	16.4962	0.534
P32	20210219_075	76196	16.2174	0.535
P33	20210219_076	213434	17.7034	1.19
P34	20210219_077	181739	17.4715	0.945
P35	20210219_078	52458	15.6789	0.195
P36	20210219_079	55906	15.7707	0.215
P37	20210219_080	27731	14.7592	0.096
N101	20210917_013	0	0	0
N102	20210917_014	0	0	0
N103	20210917_015	0	0	0
N104	20210917_016	0	0	0
N105	20210917_017	0	0	0
N106	20210917_018	0	0	0
N107	20210917_019	0	0	0
N108	20210917_020	0	0	0
N109	20210917_021	0	0	0
N110	20210917_022	0	0	0
N111	20210917_023	0	0	0
N112	20210917_024	0	0	0
N113	20210917_025	0	0	0
N114	20210917_026	0	0	0
N115	20210917_027	0	0	0
N116	20210917_028	0	0	0
N117	20210917_029	0	0	0
N118	20210917_030	0	0	0
N119	20210917_031	0	0	0
N120	20210917_032	0	0	0
N121	20210917_033	0	0	0
N122	20210917_034	0	0	0
N123	20210917_035	0	0	0
N124	20210917_036	0	0	0
N125	20210917_037	0	0	0
N126	20210917_038	0	0	0
N127	20210917_039	0	0	0
N128	20210917_040	0	0	0
N129	20210917_041	0	0	0
N130	20210917_042	0	0	0
N131	20210917_043	0	0	0
N132	20210917_044	0	0	0
N133	20210917_045	0	0	0
N134	20210917_046	0	0	0
N135	20210917_047	0	0	0
N136	20210917_048	0	0	0
N137	20210917_049	0	0	0
N138	20210917_050	0	0	0
N139	20210917_051	0	0	0
N140	20210917_052	0	0	0
N141	20210917_053	0	0	0
N142	20210917_054	0	0	0
N143	20210917_055	0	0	0
N144	20210917_056	0	0	0
N145	20210917_057	0	0	0
N146	20210917_058	0	0	0
N147	20210917_059	0	0	0
N148	20210917_060	0	0	0
N149	20210917_061	0	0	0
N150	20210917_062	0	0	0
N151	20210917_063	0	0	0
N152	20210917_064	0	0	0
N153	20210917_065	0	0	0
N154	20210917_066	0	0	0
N155	20210917_067	0	0	0
N156	20210917_068	0	0	0
N157	20210917_069	0	0	0
N158	20210917_070	0	0	0
N159	20210917_071	0	0	0
N160	20210917_072	0	0	0
N161	20210917_073	0	0	0
N162	20210917_074	0	0	0
N163	20210917_075	0	0	0
N164	20210917_076	0	0	0
N165	20210917_077	0	0	0
N166	20210917_078	0	0	0
N167	20210917_079	0	0	0
N168	20210917_080	0	0	0
N169	20210917_081	0	0	0
N170	20210917_082	0	0	0
N171	20210917_083	0	0	0
N172	20210917_084	0	0	0
N173	20210917_085	0	0	0
N174	20210917_086	0	0	0
N175	20210917_087	0	0	0
N176	20210917_088	0	0	0
N177	20210917_089	0	0	0
N178	20210917_090	0	0	0
N179	20210917_091	0	0	0
N180	20210917_092	0	0	0
N181	20210917_093	0	0	0
N182	20210917_094	0	0	0
N183	20210917_095	0	0	0
N184	20210917_096	0	0	0
N185	20210917_097	0	0	0
N186	20210917_098	0	0	0
N187	20210917_099	0	0	0
N188	20210917_100	0	0	0
N189	20210917_101	0	0	0
N190	20210917_102	0	0	0
N201	20210920_012	0	0	0
N202	20210920_013	0	0	0
N203	20210920_014	0	0	0
N204	20210920_015	0	0	0
N205	20210920_016	0	0	0
N206	20210920_017	0	0	0
N207	20210920_018	0	0	0
N208	20210920_019	0	0	0
N209	20210920_020	0	0	0
N210	20210920_021	0	0	0
N211	20210920_022	0	0	0
N212	20210920_023	0	0	0
N213	20210920_024	0	0	0
N214	20210920_025	0	0	0
N215	20210920_026	0	0	0
N216	20210920_027	0	0	0
N217	20210920_028	0	0	0
N218	20210920_029	0	0	0
N219	20210920_030	0	0	0
N220	20210920_031	0	0	0
N221	20210920_032	0	0	0
N222	20210920_033	0	0	0
N223	20210920_034	0	0	0
N224	20210920_035	0	0	0
N225	20210920_036	0	0	0
N226	20210920_037	0	0	0
N227	20210920_038	0	0	0
N228	20210920_039	0	0	0
N229	20210920_040	0	0	0
N230	20210920_041	0	0	0
N231	20210920_042	0	0	0
N232	20210920_043	0	0	0
N233	20210920_044	0	0	0
N234	20210920_045	0	0	0
N235	20210920_046	0	0	0
N236	20210920_047	0	0	0
N237	20210920_048	0	0	0
N238	20210920_049	0	0	0
N239	20210920_050	0	0	0
N240	20210920_051	0	0	0
N241	20210920_052	0	0	0
N242	20210920_053	0	0	0
N243	20210920_054	0	0	0
N244	20210920_055	0	0	0
N245	20210920_056	0	0	0
N246	20210920_057	0	0	0
N247	20210920_058	0	0	0
N248	20210920_059	0	0	0
N249	20210920_060	0	0	0
N250	20210920_061	0	0	0
N251	20210920_062	0	0	0
N252	20210920_063	0	0	0
N253	20210920_064	0	0	0
N254	20210920_065	0	0	0
N255	20210920_066	0	0	0
N256	20210920_067	0	0	0
N257	20210920_068	0	0	0
N258	20210920_069	0	0	0
N259	20210920_070	0	0	0
N260	20210920_071	0	0	0
N261	20210920_072	0	0	0
N262	20210920_073	0	0	0
N263	20210920_074	0	0	0
N264	20210920_075	0	0	0
N265	20210920_076	0	0	0
N266	20210920_077	0	0	0
N267	20210920_078	0	0	0
N268	20210920_079	0	0	0
N269	20210920_080	0	0	0
N270	20210920_081	0	0	0
N271	20210920_082	0	0	0
N272	20210920_083	0	0	0
N273	20210920_084	0	0	0
N274	20210920_085	0	0	0
N275	20210920_086	0	0	0
N276	20210920_087	0	0	0
N277	20210920_088	0	0	0
N278	20210920_089	0	0	0
N279	20210920_090	0	0	0
N280	20210920_091	0	0	0
N281	20210920_092	0	0	0
N282	20210920_093	0	0	0
N283	20210920_094	0	0	0
N284	20210920_095	0	0	0
N285	20210920_096	0	0	0
N286	20210920_097	0	0	0
N287	20210920_098	0	0	0
N288	20210920_099	0	0	0
N289	20210920_100	0	0	0
N290	20210920_101	0	0	0
N301	20210923_012	0	0	0
N302	20210923_013	0	0	0
N303	20210923_014	0	0	0
N304	20210923_015	0	0	0
N305	20210923_016	0	0	0
N306	20210923_017	0	0	0
N307	20210923_018	0	0	0
N308	20210923_019	0	0	0
N309	20210923_020	0	0	0
N310	20210923_021	0	0	0
N311	20210923_022	0	0	0
N312	20210923_023	0	0	0
N313	20210923_024	0	0	0
N314	20210923_025	0	0	0
N315	20210923_026	0	0	0
N316	20210923_027	0	0	0
N317	20210923_028	0	0	0
N318	20210923_029	0	0	0
N319	20210923_030	0	0	0
N320	20210923_031	0	0	0
N321	20210923_032	0	0	0
N322	20210923_033	0	0	0
N323	20210923_034	0	0	0
N324	20210923_035	0	0	0
N325	20210923_036	0	0	0
N326	20210923_037	0	0	0
N327	20210923_038	0	0	0
N328	20210923_039	0	0	0
N329	20210923_040	0	0	0
N330	20210923_041	0	0	0
N331	20210923_042	0	0	0
N332	20210923_043	0	0	0
N333	20210923_044	0	0	0
N334	20210923_045	0	0	0
N335	20210923_046	0	0	0
N336	20210923_047	0	0	0
N337	20210923_048	0	0	0
N338	20210923_049	0	0	0
N339	20210923_050	0	0	0
N340	20210923_051	0	0	0
N341	20210923_052	0	0	0
N342	20210923_053	0	0	0
N343	20210923_054	0	0	0
N344	20210923_055	0	0	0
N345	20210923_056	0	0	0
N346	20210923_057	0	0	0
N347	20210923_058	0	0	0
N348	20210923_059	0	0	0
N349	20210923_060	0	0	0
N350	20210923_061	0	0	0
N351	20210923_062	0	0	0
N352	20210923_063	0	0	0
N353	20210923_064	0	0	0
N354	20210923_065	0	0	0
N355	20210923_066	0	0	0
N356	20210923_067	0	0	0
N357	20210923_068	0	0	0
N358	20210923_069	0	0	0
N359	20210923_070	0	0	0
N360	20210923_071	0	0	0
N361	20210923_072	0	0	0
N362	20210923_073	0	0	0
N363	20210923_074	0	0	0
N364	20210923_075	0	0	0
N365	20210923_076	0	0	0
N366	20210923_077	0	0	0
N367	20210923_078	0	0	0
N368	20210923_079	0	0	0
N369	20210923_080	0	0	0
N370	20210923_081	0	0	0
N371	20210923_082	0	0	0
N372	20210923_083	0	0	0
N373	20210923_084	0	0	0
N374	20210923_085	0	0	0
N375	20210923_086	0	0	0
N376	20210923_087	0	0	0
N377	20210923_088	0	0	0
N378	20210923_089	0	0	0
N379	20210923_090	0	0	0
N380	20210923_091	0	0	0
N381	20210923_092	0	0	0
N382	20210923_093	0	0	0
N383	20210923_094	0	0	0
N384	20210923_095	0	0	0
N385	20210923_096	0	0	0
N386	20210923_097	0	0	0
N387	20210923_098	0	0	0
N388	20210923_099	0	0	0
N389	20210923_100	0	0	0
N390	20210923_101	0	0	0
